# Supplementary material for: Efficacy and Safety of Inclisiran—An Assessment of the Consistency Between Randomized Controlled Trials and Real-World Evidence: A Systematic Review
Source: Rev Cardiovasc Med. 2026 May 26;27(5):48272. doi: 10.31083/RCM48272 (PMC13227393; doi:10.31083/RCM48272)
Supplement: Supplementary file 1 [file 2153-8174-27-5-48272-s1.zip]

Archive with 2 entries (2 files):
- PRISMA 2020 Checklist.docx
- Supplementary Material.docx
